# Supplementary material for: Behavioral and transcriptomic analysis of Trem2-null mice: not all knockout mice are created equal
Source: Hum Mol Genet. 2017 Oct 11;27(2):211–23. doi: 10.1093/hmg/ddx366 (PMC5886290; doi:10.1093/hmg/ddx366)
Supplement: Supplementary Table I [file ddx366_supplementary_table_i.xlsx]

## Sheet: Sheet1
Supplementary Table I:
Transcripts that are significant between WT vs Trem2 KO (velocigene) - basal conditions (FDR 5%)
			RPKM averages
Chr	GeneID	GeneName	WT	Trem2 KO (velocigene)	Fold Change Trem2KO/ WT	q value
chr17	ENSMUSG00000023993	Treml1	0.0675586	23.5606	348.744	<0.000000000000001
chr4	ENSMUSG00000083929	Gm10600	0.0502708	2.5401	50.5284	<0.000000000000001
chr5	ENSMUSG00000033805	Ephx4	0.508215	22.8779	45.0162	<0.000000000000001
chr9	ENSMUSG00000001348	Acp5	0.488211	8.03132	16.4505	<0.000000000000001
chr3	ENSMUSG00000028111	Ctsk	1.21322	14.2674	11.7599	<0.000000000000001
chr2	ENSMUSG00000017737	Mmp9	0.500647	4.77692	9.54151	<0.000000000000001
chr2	ENSMUSG00000026822	Lcn2	0.0536616	0.485688	9.05094	<0.000000000000001
chr3	ENSMUSG00000056054	S100a8	0.200956	1.55013	7.71377	<0.000000000000001
chr9	ENSMUSG00000032484	Ngp	0.065788	0.450899	6.85382	<0.000000000000001
chr16	ENSMUSG00000022651	Retnlg	0.0306548	0.168493	5.49646	<0.000000000000001
chr3	ENSMUSG00000056071	S100a9	0.475468	1.93001	4.05918	<0.000000000000001
chr1	ENSMUSG00000007107	Atp1a4	0.231044	0.855675	3.70352	<0.000000000000001
chr14	ENSMUSG00000040380	Cbln3	0.167549	0.567268	3.38567	0.00156671
chr8	ENSMUSG00000031722	Hp	0.0840266	0.258005	3.07052	5.496e-12
chr7	ENSMUSG00000054342	Kcnn4	0.116846	0.354518	3.03405	0.0107646
chr3	ENSMUSG00000040809	Chil3	0.0393169	0.118438	3.01239	0.000154942
chr14	ENSMUSG00000050335	Lgals3	0.537596	1.58777	2.95345	0.00629844
chr5	ENSMUSG00000029322	Plac8	0.0278091	0.0819942	2.94847	0.000674976
chr5	ENSMUSG00000034855	Cxcl10	0.0344827	0.101615	2.94685	<0.000000000000001
chr1	ENSMUSG00000026390	Marco	0.00484651	0.012337	2.54553	<0.000000000000001
chr13	ENSMUSG00000051627	Hist1h1e	0.291901	0.707583	2.42405	1.38266e-08
chr8	ENSMUSG00000039539	Sgcz	0.125967	0.291146	2.31129	8.16522e-06
chr11	ENSMUSG00000000982	Ccl3	0.0388945	0.0894052	2.29866	<0.000000000000001
chr2	ENSMUSG00000027514	Zbp1	0.0134177	0.0307444	2.29132	3.26085e-07
chr4	ENSMUSG00000054885	4930578G10Rik	0.114081	0.258292	2.2641	1.76738e-06
chr4	ENSMUSG00000071005	Ccl19	0.119315	0.266052	2.22983	5.12804e-06
chr17	ENSMUSG00000058626	Capn11	0.134885	0.300508	2.22788	0.000170088
chr17	ENSMUSG00000071230	Npw	0.103261	0.229401	2.22157	1.25771e-08
chr2	ENSMUSG00000005087	Cd44	0.46242	1.00888	2.18173	0.000170088
chr3	ENSMUSG00000028197	Col24a1	0.125293	0.262307	2.09355	5.24597e-05
chr15	ENSMUSG00000093789	Mettl7a2Higd1c	0.137907	0.283101	2.05284	0.000417391
chr6	ENSMUSG00000042607	Asb4	0.0829406	0.16931	2.04134	0.0001386
chr11	ENSMUSG00000073063	Hbq1b	0.171572	0.345045	2.01108	0.000388943
chr9	ENSMUSG00000031129	Slc9a9	1.04692	2.0977	2.00369	0.000329934
chr14	ENSMUSG00000022221	Ripk3	0.146083	0.289177	1.97954	0.00551423
chr17	ENSMUSG00000024011	Pi16	0.117374	0.228051	1.94294	0.00150428
chr8	ENSMUSG00000025044	Msr1	0.0413598	0.0800544	1.93556	0.00641942
chr19	ENSMUSG00000006270	Vax1	0.210633	0.393581	1.86857	0.00711121
chr3	ENSMUSG00000049349	Gm5105	0.143621	0.268184	1.86731	0.00233171
chr3	ENSMUSG00000037994	Slc9b2	0.671036	1.24609	1.85696	0.0221804
chr3	ENSMUSG00000051638	Gm9857	0.159945	0.296087	1.85118	0.000680874
chr8	ENSMUSG00000091041	Gm17720	4.82434	8.91248	1.8474	0.00285307
chr1	ENSMUSG00000073490	AI607873	0.0461553	0.0851663	1.84521	0.0380121
chr14	ENSMUSG00000021822	Plau	0.672094	1.23444	1.8367	0.0165945
chr16	ENSMUSG00000000386	Mx1	0.0289871	0.0530197	1.82908	0.00845079
chr6	ENSMUSG00000049037	Clec4a1	0.0671101	0.122483	1.8251	6.76784e-08
chr4	ENSMUSG00000078722	Gm12394	0.222604	0.405815	1.82303	0.00863816
chr17	ENSMUSG00000024056	Ndc80	0.0634727	0.115305	1.81661	0.00252321
chr14	ENSMUSG00000071347	C1qtnf9	0.11839	0.211161	1.7836	0.0100788
chr3	ENSMUSG00000056947	Mab21l1	0.21116	0.374864	1.77526	0.0011909
chr2	ENSMUSG00000037727	Avp	0.502287	0.890385	1.77266	0.0173695
chr11	ENSMUSG00000054986	Sec14l3	0.313257	0.546064	1.74318	0.0299742
chr13	ENSMUSG00000061482	Hist1h4d	0.160072	0.278	1.73672	<0.000000000000001
chrX	ENSMUSG00000092463	Gm20489	0.293241	0.5083	1.73339	0.0223813
chr19	ENSMUSG00000056999	Ide	5.80364	10.0572	1.73291	0.0273463
chr9	ENSMUSG00000090592	Gm17571	0.374734	0.64653	1.7253	<0.000000000000001
chr7	ENSMUSG00000030742	Lat	0.472473	0.814649	1.72422	0.0223813
chr9	ENSMUSG00000091908	Gm17231	0.300061	0.515335	1.71743	0.00689504
chr10	ENSMUSG00000019942	Cdk1	0.0923896	0.158133	1.71159	0.0465014
chr8	ENSMUSG00000060559	Gm10083	0.168131	0.287603	1.71059	0.0119443
chr3	ENSMUSG00000063767	S100a7a	0.209541	0.357725	1.70718	3.34214e-07
chr9	ENSMUSG00000047606	Ankrd34c	0.196166	0.334239	1.70386	0.00937185
chr3	ENSMUSG00000074342	I830077J02Rik	0.138548	0.23581	1.70201	0.00432863
chr4	ENSMUSG00000028243	Ubxn2b	3.30435	5.59002	1.69171	0.0382244
chr19	ENSMUSG00000050370	Ch25h	0.332083	0.558727	1.68249	0.0317978
chr9	ENSMUSG00000034275	Igsf9b	0.330967	0.55513	1.6773	0.0317978
chr18	ENSMUSG00000024274	Zscan30	0.259623	0.433118	1.66826	0.0213079
chr4	ENSMUSG00000006398	Cdc20	0.24019	0.398324	1.65837	0.0274652
chr7	ENSMUSG00000064109	Hcst	0.373621	0.603795	1.61606	0.00111058
chr13	ENSMUSG00000041431	Ccnb1	0.0598376	0.0952728	1.59219	0.0471467
chr4	ENSMUSG00000091938	Gm2564	0.122494	0.192469	1.57125	0.0191019
chr7	ENSMUSG00000053175	Bcl3	0.115532	0.180026	1.55824	0.0380121
chr4	ENSMUSG00000061619	Vma21-ps	0.277112	0.406404	1.46657	0.0201409
chr5	ENSMUSG00000066861	Oas1g	0.0277625	0.040178	1.4472	0.00590224
chr11	ENSMUSG00000035385	Ccl2	0.0392038	0.051493	1.31347	<0.000000000000001
chr12	ENSMUSG00000057160	Gm16372	0.355935	0.441158	1.23943	0.00465747
chr7	ENSMUSG00000094462	Gm21028	0.862877	1.06833	1.2381	0.0206657
chr2	ENSMUSG00000068129	Cst7	0.0654262	0.0550017	0.840667	<0.000000000000001
chr10	ENSMUSG00000069518	Gm10271	0.297591	0.242417	0.8146	<0.000000000000001
chr7	ENSMUSG00000040026	Saa3	0.0767268	0.0591594	0.77104	<0.000000000000001
chr17	ENSMUSG00000095677	Dynlt1f	0.152905	0.103772	0.678673	<0.000000000000001
chr4	ENSMUSG00000078521	Aunip	0.140056	0.0925135	0.660547	0.00527346
chr5	ENSMUSG00000048373	Fgfbp1	0.121869	0.0799534	0.656063	0.00629844
chr3	ENSMUSG00000074344	Adora3	0.273642	0.175164	0.640123	0.000791694
chr2	ENSMUSG00000037683	Armc3	0.23497	0.149714	0.637164	0.0223813
chr9	ENSMUSG00000091460	Gm7808	0.192718	0.120985	0.627782	0.0407095
chr11	ENSMUSG00000034706	Dnaic2	0.43855	0.275012	0.627094	0.0472558
chr7	ENSMUSG00000030858	1700007K09Rik	0.263482	0.163253	0.619597	0.000200533
chr2	ENSMUSG00000026870	Cutal	0.183982	0.11393	0.619244	0.0465491
chr4	ENSMUSG00000050493	Fam167b	0.384491	0.237494	0.617684	0.0257757
chr11	ENSMUSG00000072673	Gm10392	0.261153	0.160403	0.614212	0.0206657
chr7	ENSMUSG00000059108	Ifitm6	0.0937194	0.0569984	0.608181	<0.000000000000001
chr2	ENSMUSG00000053916	Nanp	0.276665	0.168093	0.607569	0.0429288
chr9	ENSMUSG00000074476	Spc24	1.14468	0.684017	0.597564	0.0368376
chr17	ENSMUSG00000096140	Ankrd66	0.283014	0.168252	0.594499	0.0382244
chr19	ENSMUSG00000042372	Dmrt3	0.399788	0.237432	0.593895	0.0371636
chr17	ENSMUSG00000067929	Gm10226	4.85853	2.88011	0.592795	0.0391919
chr4	ENSMUSG00000060268	Gm1661	0.355043	0.209158	0.589107	0.0472558
chr17	ENSMUSG00000071068	Treml2	0.0417124	0.0242407	0.581138	0.0305341
chr6	ENSMUSG00000003477	Inmt	0.741001	0.428982	0.578923	0.0204021
chr1	ENSMUSG00000047021	Ccdc108	1.42427	0.815562	0.572618	0.0450706
chr1	ENSMUSG00000041809	Efhc1	0.738162	0.421018	0.57036	0.0201409
chr15	ENSMUSG00000063704	Mapk15	0.802243	0.457364	0.570107	0.0265146
chr4	ENSMUSG00000097871	B230104I21Rik	0.464388	0.264037	0.568569	0.00156671
chr12	ENSMUSG00000052221	Ppp1r36	0.603482	0.34216	0.566976	0.0328281
chr4	ENSMUSG00000042707	Dnali1	1.27219	0.718402	0.564699	0.0223813
chr19	ENSMUSG00000035179	Ppp1r32	0.799803	0.450704	0.563518	0.00777208
chr10	ENSMUSG00000039552	Rsph4a	1.25241	0.705691	0.563468	0.0189906
chr2	ENSMUSG00000026807	Ak8	0.91546	0.51509	0.562657	0.0171657
chrX	ENSMUSG00000083695	Rnf138rt1	0.453092	0.253591	0.55969	0.0176325
chr7	ENSMUSG00000030878	Cdr2	3.52937	1.9711	0.558484	0.0300671
chr19	ENSMUSG00000044948	Cfap43	0.447417	0.249049	0.556638	0.0300671
chr7	ENSMUSG00000011154	1700026D08Rik	0.317037	0.175333	0.553037	0.0118266
chr6	ENSMUSG00000039629	Strip2	5.0452	2.7834	0.551692	0.00543443
chr3	ENSMUSG00000074207	Adh1	0.167184	0.0915181	0.547409	0.00284547
chr7	ENSMUSG00000004328	Hif3a	1.4678	0.785917	0.535437	0.00786456
chrX	ENSMUSG00000098078	Gm26992	0.433874	0.232307	0.535426	0.00777208
chr2	ENSMUSG00000027360	Hdc	0.313979	0.167249	0.532676	0.000414098
chr8	ENSMUSG00000031893	Tsnaxip1	0.358138	0.190084	0.530755	0.000142468
chr4	ENSMUSG00000028441	1110017D15Rik	1.49876	0.787442	0.525396	0.00674028
chr1	ENSMUSG00000025916	Ppp1r42	0.342256	0.179323	0.523942	0.00256117
chr8	ENSMUSG00000054320	Lrrc36	0.267712	0.139945	0.522743	0.000791581
chr8	ENSMUSG00000031548	Sfrp1	1.22721	0.641197	0.522486	0.0133691
chr11	ENSMUSG00000034227	Foxj1	3.3211	1.73085	0.521168	0.00408984
chr4	ENSMUSG00000028753	Vwa5b1	0.469576	0.244156	0.51995	0.00838252
chr3	ENSMUSG00000044522	A730020M07Rik	0.0917156	0.0472907	0.515623	4.07121e-05
chr11	ENSMUSG00000096083	Gm10428	0.377642	0.193125	0.511396	5.29353e-05
chr2	ENSMUSG00000046814	Gchfr	0.453863	0.231713	0.510535	3.05124e-06
chr13	ENSMUSG00000039004	Bmp6	2.38734	1.2185	0.5104	0.00232701
chr2	ENSMUSG00000027074	Slc43a3	0.226605	0.115023	0.507594	0.000679361
chr14	ENSMUSG00000072473	1700024G13Rik	0.411831	0.208258	0.505687	<0.000000000000001
chr5	ENSMUSG00000091644	Gm17590	0.499118	0.25234	0.505571	<0.000000000000001
chr11	ENSMUSG00000020377	Ltc4s	4.27387	2.15302	0.503765	0.00656334
chr5	ENSMUSG00000036687	Tmem184a	0.282683	0.142223	0.503119	0.00146267
chr16	ENSMUSG00000022501	Prm1	0.301537	0.151214	0.501478	5.97822e-10
chr11	ENSMUSG00000039110	Mycbpap	0.592131	0.293711	0.496024	0.0140533
chr8	ENSMUSG00000036598	Ccdc113	1.14637	0.565934	0.493675	0.00219654
chr9	ENSMUSG00000031995	St14	0.150643	0.0730743	0.485082	0.0017345
chr1	ENSMUSG00000025905	Oprk1	0.290772	0.13946	0.479619	6.84364e-05
chr17	ENSMUSG00000045394	Epcam	0.388716	0.185741	0.477834	0.000371382
chr11	ENSMUSG00000020799	Tekt1	1.64397	0.775378	0.471651	0.000182281
chr7	ENSMUSG00000055809	Dnaaf3	0.608531	0.286084	0.470123	0.00113548
chr11	ENSMUSG00000040978	Gm11992	0.732349	0.343768	0.469404	7.71281e-05
chr15	ENSMUSG00000047394	Odf3b	1.63942	0.767828	0.468354	0.000153831
chr17	ENSMUSG00000024033	Rsph1	3.82853	1.79302	0.468332	0.000417391
chr17	ENSMUSG00000063011	Msln	0.435403	0.201971	0.463871	0.000309845
chr7	ENSMUSG00000037664	Cdkn1c	3.48837	1.61094	0.461804	0.000791581
chr14	ENSMUSG00000053821	Gm9922	0.310443	0.143107	0.460975	0.000180046
chr12	ENSMUSG00000021118	Plek2	0.311734	0.143493	0.460306	0.000467243
chr6	ENSMUSG00000030111	A2m	0.82306	0.378382	0.459726	0.000510217
chr9	ENSMUSG00000032291	Crabp1	0.734187	0.336495	0.458323	3.42247e-05
chr9	ENSMUSG00000036395	Glb1l2	0.310482	0.140998	0.454128	6.83399e-05
chr5	ENSMUSG00000048450	Msx1	3.12955	1.42107	0.454083	0.000227559
chr2	ENSMUSG00000032679	Cd59a	5.29902	2.40067	0.45304	0.000123158
chr17	ENSMUSG00000002831	Plin4	0.758169	0.342061	0.451166	0.000142689
chr4	ENSMUSG00000047671	Tctex1d4	0.674861	0.301697	0.44705	0.000683849
chr9	ENSMUSG00000031927	1700012B09Rik	0.464379	0.206844	0.445421	3.95e-12
chr7	ENSMUSG00000040564	Apoc1	1.90751	0.847047	0.444059	1.91602e-05
chr8	ENSMUSG00000039720	Got1l1	0.288871	0.127632	0.441829	8.74335e-08
chr17	ENSMUSG00000040775	Gm9772	0.241451	0.106082	0.439353	<0.000000000000001
chr4	ENSMUSG00000043621	Ubxn10	0.613753	0.267735	0.436226	2.57897e-06
chr5	ENSMUSG00000029371	Cxcl5	0.330885	0.144213	0.435841	3.99525e-06
chr17	ENSMUSG00000044279	Crb3	0.81096	0.35213	0.434213	0.000100579
chr12	ENSMUSG00000071398	2410004P03Rik	0.938696	0.403712	0.430077	1.90435e-05
chr16	ENSMUSG00000039956	Mrap	0.325393	0.138545	0.425778	1.38344e-06
chrX	ENSMUSG00000079697	Gm5751	0.292954	0.12287	0.419416	3.19786e-07
chr1	ENSMUSG00000039323	Igfbp2	23.6537	9.79888	0.414265	0.000148741
chr7	ENSMUSG00000089661	Mia	1.70391	0.704731	0.413597	5.24597e-05
chr9	ENSMUSG00000079592	C1qtnf5	12.3187	5.09401	0.413518	9.48056e-05
chr8	ENSMUSG00000046794	Ppp1r3b	0.46145	0.190775	0.413425	4.62726e-06
chr3	ENSMUSG00000027744	Stoml3	0.3946	0.162243	0.411159	3.33968e-07
chr6	ENSMUSG00000030125	Lrrc23	1.93559	0.79291	0.409648	3.32744e-06
chr11	ENSMUSG00000020904	Cfap52	0.589788	0.240815	0.408309	4.58713e-06
chr14	ENSMUSG00000021791	Dydc2	0.694046	0.282491	0.40702	8.68902e-07
chr7	ENSMUSG00000048583	Igf2	17.8355	7.2394	0.405899	6.96606e-05
chr5	ENSMUSG00000038859	Baiap2l1	0.634355	0.253802	0.400094	2.5295e-06
chr8	ENSMUSG00000031504	Rab20	0.686798	0.272422	0.396655	1.46206e-05
chr11	ENSMUSG00000048442	Smim5	0.585502	0.222073	0.379286	8.212e-07
chr3	ENSMUSG00000043164	Tmem212	1.76933	0.670039	0.378696	1.496e-12
chr10	ENSMUSG00000034917	Tjp3	0.616113	0.232433	0.377256	2.69893e-06
chr13	ENSMUSG00000051029	Serpinb1b	0.94427	0.353379	0.374235	8.0418e-06
chr6	ENSMUSG00000029843	Slc13a4	2.23082	0.833161	0.373478	5.10019e-06
chr3	ENSMUSG00000048416	Mlf1	0.778593	0.281556	0.361622	3.63948e-09
chr4	ENSMUSG00000057722	Lepr	0.400972	0.142671	0.355813	5.57419e-07
chr11	ENSMUSG00000044177	Wfikkn2	0.371519	0.132043	0.355415	1.31834e-07
chr1	ENSMUSG00000053161	Daw1	0.335838	0.118834	0.353844	7.21683e-07
chr9	ENSMUSG00000032514	Ttc21a	0.299609	0.104736	0.349575	2.16923e-08
chr9	ENSMUSG00000057969	Sema3b	0.928435	0.322727	0.347604	2.37831e-06
chr4	ENSMUSG00000028463	Car9	0.324825	0.108765	0.334842	6.0329e-09
chr4	ENSMUSG00000028294	1700003M02Rik	0.605582	0.20203	0.333614	6.45335e-08
chr2	ENSMUSG00000027570	Col9a3	8.52229	2.83208	0.332314	3.20962e-07
chr7	ENSMUSG00000060962	Dmkn	0.181873	0.0604069	0.332137	3.9542e-11
chr9	ENSMUSG00000070306	Ccdc153	2.37433	0.778304	0.3278	<0.000000000000001
chr1	ENSMUSG00000084989	E030010N08Rik	0.237957	0.076644	0.322093	1.721e-11
chr11	ENSMUSG00000020681	Ace	5.38196	1.73288	0.32198	1.67546e-07
chr1	ENSMUSG00000026649	1700009P17Rik	1.33439	0.427273	0.320201	5.60386e-10
chr14	ENSMUSG00000045655	Fam216b	0.531361	0.16887	0.317807	4.207e-12
chr11	ENSMUSG00000010080	Epn3	1.47183	0.461883	0.313816	1.11214e-09
chr12	ENSMUSG00000041323	Ak7	0.808221	0.248634	0.307631	2.078e-12
chr8	ENSMUSG00000043664	Tmem221	0.161862	0.0486181	0.300368	<0.000000000000001
chr1	ENSMUSG00000016918	Sulf1	1.4496	0.4333	0.298909	1.28305e-08
chr9	ENSMUSG00000034739	Mfrp	5.85943	1.72238	0.29395	4.50038e-09
chrX	ENSMUSG00000095562	Gm21887	1.98161	0.567469	0.286368	<0.000000000000001
chr5	ENSMUSG00000070632	Btbd8	0.981708	0.279113	0.284313	<0.000000000000001
chr5	ENSMUSG00000014158	Trpv4	1.47696	0.41199	0.278945	1.31469e-08
chr3	ENSMUSG00000010136	Pifo	1.10232	0.303766	0.275569	7.166e-11
chr11	ENSMUSG00000038756	Ttll6	0.271579	0.0740873	0.272802	<0.000000000000001
chr4	ENSMUSG00000001604	Tcea3	0.664251	0.179176	0.269742	<0.000000000000001
chr3	ENSMUSG00000028125	Abca4	0.528041	0.139376	0.263948	4.49581e-09
chr14	ENSMUSG00000044772	Sntn	0.472946	0.122247	0.25848	<0.000000000000001
chr5	ENSMUSG00000058488	Kl	10.6848	2.73793	0.256245	2.2097e-11
chr8	ENSMUSG00000034467	Dynlrb2	2.49463	0.63513	0.254599	<0.000000000000001
chrY	ENSMUSG00000096768	Erdr1	8.34813	2.12389	0.254415	<0.000000000000001
chr2	ENSMUSG00000078197	Gm17374	0.470134	0.111555	0.237284	<0.000000000000001
chr5	ENSMUSG00000029182	1700001C02Rik	0.335219	0.0783404	0.233699	<0.000000000000001
chr4	ENSMUSG00000041193	Pla2g5	0.723756	0.166937	0.230654	8.5e-14
chr15	ENSMUSG00000032988	Slc16a8	1.62106	0.373847	0.230618	2.00312e-09
chr7	ENSMUSG00000025488	Cox8b	2.54142	0.580482	0.228409	3.982e-12
chr7	ENSMUSG00000000215	Ins2	0.339772	0.0722835	0.212741	<0.000000000000001
chr11	ENSMUSG00000054146	Krt15	0.387951	0.0821865	0.211848	<0.000000000000001
chr8	ENSMUSG00000037738	Nek5	0.315876	0.0663754	0.210131	1.68e-13
chr19	ENSMUSG00000018822	Sfrp5	0.586262	0.121462	0.20718	4.14e-13
chr15	ENSMUSG00000005268	Prlr	0.755501	0.146211	0.193529	4.5e-13
chr7	ENSMUSG00000030450	Oca2	0.410801	0.0782105	0.190385	<0.000000000000001
chr12	ENSMUSG00000036169	Sostdc1	5.4811	0.982363	0.179227	<0.000000000000001
chr8	ENSMUSG00000031786	Drc7	2.64061	0.445723	0.168796	<0.000000000000001
chr15	ENSMUSG00000022425	Enpp2	131.16	21.8943	0.166928	<0.000000000000001
chr1	ENSMUSG00000053153	Spag16	0.322762	0.0516721	0.160094	<0.000000000000001
chr7	ENSMUSG00000100916	LHB	0.686126	0.108432	0.158035	<0.000000000000001
chr17	ENSMUSG00000023992	Trem2	2.18515	0.341844	0.15644	<0.000000000000001
chr2	ENSMUSG00000016024	Lbp	1.97157	0.307147	0.155788	<0.000000000000001
chr9	ENSMUSG00000032057	4833427G06Rik	0.792896	0.119728	0.151001	<0.000000000000001
chr2	ENSMUSG00000026809	1700026L06Rik	0.62446	0.0937174	0.150078	<0.000000000000001
chr5	ENSMUSG00000070780	Rbm47	0.387845	0.0563913	0.145397	<0.000000000000001
chr9	ENSMUSG00000032246	Calml4	5.7137	0.818426	0.143239	<0.000000000000001
chr16	ENSMUSG00000096215	Smim22	0.45607	0.0556644	0.122052	<0.000000000000001
chr16	ENSMUSG00000068196	Col8a1	1.29309	0.134954	0.104365	<0.000000000000001
chr5	ENSMUSG00000055235	Wdr86	1.06708	0.109441	0.102562	<0.000000000000001
chr14	ENSMUSG00000021848	Otx2	1.72502	0.175644	0.101821	<0.000000000000001
chr15	ENSMUSG00000063354	Slc39a4	0.802314	0.0771903	0.0962096	<0.000000000000001
chr15	ENSMUSG00000049382	Krt8	1.28687	0.118856	0.0923606	<0.000000000000001
chr4	ENSMUSG00000056174	Col8a2	1.60032	0.144729	0.0904373	<0.000000000000001
chr6	ENSMUSG00000004655	Aqp1	3.56366	0.300834	0.0844172	<0.000000000000001
chr16	ENSMUSG00000022949	Clic6	7.2699	0.560289	0.0770697	<0.000000000000001
chr15	ENSMUSG00000023043	Krt18	2.11936	0.148694	0.0701598	<0.000000000000001
chrX	ENSMUSG00000037086	Prr32	2.5236	0.175604	0.0695848	<0.000000000000001
chr1	ENSMUSG00000026051	1500015O10Rik	15.2532	1.05088	0.0688961	<0.000000000000001
chrX	ENSMUSG00000047230	Cldn2	2.71803	0.162277	0.0597037	<0.000000000000001
chr16	ENSMUSG00000039672	Kcne2	4.40197	0.252459	0.0573514	<0.000000000000001
chr5	ENSMUSG00000015652	Steap1	1.62753	0.0871413	0.0535419	<0.000000000000001
chr1	ENSMUSG00000026579	F5	1.48509	0.0679674	0.0457664	<0.000000000000001
chr2	ENSMUSG00000017723	Wfdc2	1.76597	0.0749907	0.0424644	<0.000000000000001
chr11	ENSMUSG00000020911	Krt19	0.810476	0.0336177	0.041479	<0.000000000000001
chrX	ENSMUSG00000035299	Mid1	14.1543	0.560864	0.039625	<0.000000000000001
chr1	ENSMUSG00000079436	Kcnj13	5.69813	0.224168	0.0393405	<0.000000000000001
chr7	ENSMUSG00000001827	Folr1	5.25961	0.193873	0.0368607	<0.000000000000001
chr6	ENSMUSG00000048108	Tmem72	1.03461	0.0325734	0.0314838	<0.000000000000001
chr6	ENSMUSG00000068323	Slc4a5	1.49673	0.0326885	0.02184	<0.000000000000001
chr18	ENSMUSG00000061808	Ttr	1067.61	18.9276	0.017729	<0.000000000000001
