# Supplementary material for: Behavioral and transcriptomic analysis of Trem2-null mice: not all knockout mice are created equal
Source: Hum Mol Genet. 2017 Oct 11;27(2):211–23. doi: 10.1093/hmg/ddx366 (PMC5886290; doi:10.1093/hmg/ddx366)
Supplement: Supplementary Table II [file ddx366_supplementary_table_ii.xlsx]

## Sheet: Sheet1
Supplementary Table II:
Transcripts that are significant between WT vs Trem2 KO (velocigene) - 48hrs post LPS (FDR 5%)
			RPKM averages
Chr	GeneID	GeneName	WT	Trem2 KO (velocigene)	Fold Change Trem2KO/ WT	KOL/CL q value (more power)
chr17	ENSMUSG00000023993	Treml1	0.145375	23.9224	164.556	<0.000000000000001
chr4	ENSMUSG00000083929	Gm10600	0.032377	2.46418	76.109	<0.000000000000001
chr12	ENSMUSG00000087075	A230065H16Rik	0.35277	3.16561	8.97359	<0.000000000000001
chr2	ENSMUSG00000037727	Avp	1.09741	9.69405	8.83355	<0.000000000000001
chr2	ENSMUSG00000027301	Oxt	0.191536	1.28692	6.71896	0.00105215
chr5	ENSMUSG00000033805	Ephx4	3.81702	20.3731	5.33743	<0.000000000000001
chr6	ENSMUSG00000005892	Trh	0.796273	3.90858	4.90859	0.00652463
chr4	ENSMUSG00000071005	Ccl19	0.11122	0.465508	4.18547	<0.000000000000001
chr1	ENSMUSG00000048126	Col6a3	0.293984	1.18465	4.02964	1.9322e-11
chr5	ENSMUSG00000045502	Hcar2	0.0737906	0.284664	3.85773	<0.000000000000001
chr4	ENSMUSG00000091938	Gm2564	0.102477	0.373256	3.64233	8.94e-13
chr5	ENSMUSG00000034855	Cxcl10	0.749445	2.38295	3.17962	3.14e-12
chr1	ENSMUSG00000041559	Fmod	1.35438	4.00224	2.95504	0.0437932
chr5	ENSMUSG00000048373	Fgfbp1	0.141616	0.41808	2.95222	2.13064e-06
chr2	ENSMUSG00000026822	Lcn2	2.91465	8.58651	2.94598	2.20194e-07
chr3	ENSMUSG00000056947	Mab21l1	0.0785376	0.230584	2.93596	2.6485e-11
chr5	ENSMUSG00000029371	Cxcl5	0.234697	0.688729	2.93454	1.49686e-06
chr9	ENSMUSG00000036972	Zic4	0.251181	0.71172	2.83349	2.33088e-09
chr6	ENSMUSG00000073090	Gm7932	0.135841	0.381217	2.80634	<0.000000000000001
chr3	ENSMUSG00000068696	Gpr88	0.680931	1.90482	2.79737	2.05212e-08
chr1	ENSMUSG00000026390	Marco	0.12307	0.341208	2.77248	1.97939e-10
chr5	ENSMUSG00000066684	Pilrb1	0.163996	0.450502	2.74703	1.19706e-06
chr11	ENSMUSG00000035373	Ccl7	0.145878	0.378139	2.59215	7.79138e-10
chr13	ENSMUSG00000099583	Hist1h3d	0.126267	0.324062	2.56648	0.000284553
chr10	ENSMUSG00000020310	Madcam1	0.174711	0.446139	2.55359	0.0201494
chr9	ENSMUSG00000032368	Zic1	1.89194	4.78601	2.52968	2.40762e-07
chr11	ENSMUSG00000047759	Hs3st3a1	0.109954	0.270296	2.45827	1.9049e-07
chr11	ENSMUSG00000069917	Hba-a2	1.13008	2.74883	2.43243	0.0458973
chr16	ENSMUSG00000046345	Smco1	0.125734	0.304414	2.42109	2.11017e-06
chr11	ENSMUSG00000035385	Ccl2	0.195657	0.470172	2.40304	1.18572e-06
chr8	ENSMUSG00000043664	Tmem221	0.135664	0.319274	2.35341	8.36127e-07
chr14	ENSMUSG00000044703	Phf11a	0.136498	0.319966	2.3441	1.43961e-07
chr18	ENSMUSG00000069372	Ctxn3	0.351146	0.82283	2.34327	2.55974e-05
chr3	ENSMUSG00000057123	Gja5	0.193148	0.444129	2.29942	0.000382204
chr11	ENSMUSG00000069793	Slfn9	0.136847	0.313561	2.29133	1.37666e-05
chr10	ENSMUSG00000038583	Pln	0.691936	1.58368	2.28877	0.00242899
chr19	ENSMUSG00000018822	Sfrp5	0.238267	0.537759	2.25696	4.77695e-07
chr11	ENSMUSG00000035352	Ccl12	2.08755	4.69276	2.24798	2.25425e-05
chr7	ENSMUSG00000030859	Fam24a	0.137059	0.307452	2.24321	3.42008e-09
chr7	ENSMUSG00000040026	Saa3	15.4876	34.5872	2.23322	4.53414e-05
chrX	ENSMUSG00000079697	Gm5751	0.0747974	0.163767	2.18948	0.000856491
chr5	ENSMUSG00000029304	Spp1	2.96805	6.41752	2.1622	0.0464105
chrX	ENSMUSG00000031329	Tsx	0.191909	0.41276	2.1508	0.000227151
chr1	ENSMUSG00000025946	Pth2r	0.12607	0.268562	2.13026	0.000338004
chr8	ENSMUSG00000037738	Nek5	0.131013	0.277987	2.12184	4.66797e-05
chr1	ENSMUSG00000059089	Fcgr4	0.968029	2.04983	2.11753	0.000115149
chr4	ENSMUSG00000035551	Igfbpl1	0.516778	1.08056	2.09096	0.00146604
chr19	ENSMUSG00000034459	Ifit1	1.16155	2.42671	2.0892	0.000328522
chr7	ENSMUSG00000054342	Kcnn4	0.164621	0.343788	2.08836	5.21746e-05
chr9	ENSMUSG00000031129	Slc9a9	1.16534	2.38836	2.04949	0.000227151
chr7	ENSMUSG00000056972	Magel2	0.672661	1.37596	2.04555	0.00712178
chr5	ENSMUSG00000091644	Gm17590	0.280948	0.565833	2.01401	<0.000000000000001
chr6	ENSMUSG00000049037	Clec4a1	0.383213	0.767973	2.00404	0.0070253
chr1	ENSMUSG00000055214	Pld5	0.162802	0.325365	1.99853	0.0341022
chr7	ENSMUSG00000000215	Ins2	0.14198	0.283389	1.99598	<0.000000000000001
chr5	ENSMUSG00000037411	Serpine1	0.312292	0.622841	1.99442	0.00381352
chr2	ENSMUSG00000027514	Zbp1	0.297169	0.587628	1.97742	0.00242834
chr11	ENSMUSG00000025150	Cbr2	1.06466	2.10067	1.97309	0.0238243
chr5	ENSMUSG00000087272	Gm15409	0.354339	0.694884	1.96107	0.00651589
chr15	ENSMUSG00000063234	Gpr84	0.967146	1.88785	1.95198	0.00180918
chr19	ENSMUSG00000074896	Ifit3	6.24932	12.1686	1.94719	0.00242899
chr9	ENSMUSG00000057191	AB124611	0.518315	1.00391	1.93688	0.0121011
chr9	ENSMUSG00000091460	Gm7808	0.16339	0.313839	1.9208	<0.000000000000001
chr10	ENSMUSG00000044199	S1pr4	0.172571	0.330293	1.91396	0.00774863
chr12	ENSMUSG00000092233	Gm20403	0.239894	0.456557	1.90316	0.0472865
chr14	ENSMUSG00000094628	Gm3252	0.153101	0.285852	1.86709	0.00651669
chr4	ENSMUSG00000023153	Tmem52	0.7522	1.40014	1.86139	0.0105518
chr14	ENSMUSG00000072473	1700024G13Rik	0.266899	0.494079	1.85118	<0.000000000000001
chr4	ENSMUSG00000035692	Isg15	4.13045	7.4216	1.7968	0.0133831
chr3	ENSMUSG00000044522	A730020M07Rik	0.180899	0.323461	1.78807	0.0195688
chr17	ENSMUSG00000079414	Gm11110	0.254202	0.452923	1.78175	0.0073187
chr19	ENSMUSG00000062488	I830012O16Rik	3.60053	6.38748	1.77404	0.0193554
chr4	ENSMUSG00000071001	Hrct1	0.684364	1.20744	1.76433	0.0249656
chr2	ENSMUSG00000046814	Gchfr	0.326602	0.576058	1.76379	0.043741
chr5	ENSMUSG00000041827	Oasl1	0.230066	0.405776	1.76374	0.0238243
chr1	ENSMUSG00000073490	AI607873	0.290657	0.509894	1.75428	0.017275
chr17	ENSMUSG00000037577	Ephx3	0.166049	0.288489	1.73737	0.0177913
chr19	ENSMUSG00000024679	Ms4a6d	1.2051	2.08988	1.7342	0.0232565
chr7	ENSMUSG00000030793	Pycard	2.87852	4.97677	1.72894	0.0441993
chr6	ENSMUSG00000030107	Usp18	1.13938	1.96585	1.72538	0.0387137
chr2	ENSMUSG00000075302	Erich2	0.173523	0.298384	1.71957	0.0267529
chr16	ENSMUSG00000000386	Mx1	0.346394	0.592088	1.70929	0.0478354
chr13	ENSMUSG00000057762	Gm6169	0.311333	0.529509	1.70078	0.029955
chr19	ENSMUSG00000100937	1700020D05Rik	0.234817	0.392672	1.67224	0.0464105
chr17	ENSMUSG00000095677	Dynlt1f	0.180569	0.291385	1.61371	2.55732e-06
chr6	ENSMUSG00000068323	Slc4a5	0.576317	0.913703	1.58542	9.45684e-08
chr4	ENSMUSG00000051219	3100002H09Rik	0.237514	0.37357	1.57283	0.0498439
chr11	ENSMUSG00000020911	Krt19	0.0595907	0.0926839	1.55534	<0.000000000000001
chr18	ENSMUSG00000061808	Ttr	453.548	697.065	1.53692	2.65577e-07
chrX	ENSMUSG00000037086	Prr32	0.975255	1.31138	1.34466	0.00178264
chr16	ENSMUSG00000039672	Kcne2	2.1191	2.75613	1.30061	0.017275
chr7	ENSMUSG00000031070	Mrgprf	0.279238	0.280182	1.00338	0.00712178
chr3	ENSMUSG00000074489	Bglap3	0.285894	0.246166	0.861041	2.72278e-09
chr13	ENSMUSG00000069268	Hist1h2bf	0.684468	0.531185	0.776054	3.9358e-08
chr18	ENSMUSG00000055795	Gm5160	0.318865	0.226245	0.709532	0.0161778
chr16	ENSMUSG00000096215	Smim22	0.395668	0.271401	0.685931	0.0395076
chr17	ENSMUSG00000044172	Ptx4	0.287012	0.18439	0.642447	0.018654
chr15	ENSMUSG00000056089	Gm5468	0.432661	0.274902	0.635374	0.000903224
chr13	ENSMUSG00000053181	A830005F24Rik	0.50107	0.307971	0.614627	0.00743228
chr7	ENSMUSG00000073795	6430531B16Rik	0.512143	0.309712	0.604737	0.0464105
chr11	ENSMUSG00000054146	Krt15	0.222889	0.13382	0.600388	<0.000000000000001
chr11	ENSMUSG00000040919	4930505A04Rik	0.442375	0.263343	0.595293	0.000257374
chr15	ENSMUSG00000047591	Mafa	1.08158	0.634963	0.587069	0.0384714
chr15	ENSMUSG00000023047	Amhr2	0.413429	0.241691	0.584602	0.0464105
chr8	ENSMUSG00000074228	Gm10645	1.60449	0.933417	0.581752	0.0341022
chr7	ENSMUSG00000030877	4933427G17Rik	0.40582	0.235683	0.580757	0.0323024
chr10	ENSMUSG00000069518	Gm10271	0.167047	0.0968861	0.579993	<0.000000000000001
chr8	ENSMUSG00000091388	Gm17576	0.274434	0.158706	0.578304	0.0131809
chr1	ENSMUSG00000025961	4933402D24Rik	0.537625	0.308155	0.573179	0.0264909
chr2	ENSMUSG00000087182	Gm13334	0.473308	0.269081	0.568511	0.00340998
chr8	ENSMUSG00000031497	Tnfsf13b	0.778367	0.4402	0.565543	0.017275
chr10	ENSMUSG00000020327	Fgf22	1.07855	0.60747	0.563227	0.00159666
chr2	ENSMUSG00000050808	Muc15	0.255599	0.140886	0.551199	0.0192895
chr7	ENSMUSG00000094462	Gm21028	1.11655	0.607812	0.544367	1.35939e-07
chr17	ENSMUSG00000079333	Gm11096	2.11005	1.13931	0.539947	<0.000000000000001
chr15	ENSMUSG00000032783	Troap	0.346256	0.185989	0.537143	0.000733091
chr13	ENSMUSG00000064288	Hist1h4k	0.896116	0.479858	0.535487	<0.000000000000001
chr7	ENSMUSG00000033585	Ndn	127.356	66.7485	0.52411	0.00401052
chr17	ENSMUSG00000045506	A930002H24Rik	0.269452	0.138716	0.51481	<0.000000000000001
chr17	ENSMUSG00000071230	Npw	0.491603	0.250501	0.509559	0.00141037
chr7	ENSMUSG00000025467	Prap1	0.205613	0.102328	0.497672	0.00341683
chr9	ENSMUSG00000097298	A130057D12Rik	0.539427	0.267485	0.495869	0.000939813
chr9	ENSMUSG00000102037	Bcl2a1a	0.467553	0.229034	0.489857	3.57711e-05
chr17	ENSMUSG00000071068	Treml2	0.298731	0.143429	0.480126	0.000333059
chr10	ENSMUSG00000056219	Gm5423	0.334782	0.160478	0.479352	4.87587e-05
chr17	ENSMUSG00000073388	A330017A19Rik	0.246929	0.11704	0.473983	0.000939813
chr10	ENSMUSG00000036816	Atoh7	0.519386	0.240242	0.46255	2.49106e-09
chr17	ENSMUSG00000066938	Gm10190	0.779527	0.35211	0.451697	3.75882e-05
chrX	ENSMUSG00000041700	Lhfpl1	0.513105	0.229532	0.447339	3.11e-13
chr13	ENSMUSG00000066407	Gm10263	0.698682	0.304382	0.435652	2.55974e-05
chr14	ENSMUSG00000050335	Lgals3	1.28161	0.519762	0.405553	0.0149334
chr19	ENSMUSG00000069475	Gm6020	0.282184	0.113516	0.402277	<0.000000000000001
chr3	ENSMUSG00000074344	Adora3	0.228275	0.0894845	0.392003	1.388e-07
chr5	ENSMUSG00000070632	Btbd8	0.679468	0.255767	0.376422	1.01742e-08
chr16	ENSMUSG00000022501	Prm1	0.167718	0.0575215	0.342966	1.7884e-06
chrX	ENSMUSG00000035299	Mid1	10.2689	2.3413	0.227999	<0.000000000000001
chr9	ENSMUSG00000001348	Acp5	3.33401	0.602379	0.180677	0.000128249
chr2	ENSMUSG00000017737	Mmp9	3.6796	0.643251	0.174816	1.12719e-05
chr17	ENSMUSG00000023992	Trem2	3.82104	0.301167	0.0788181	<0.000000000000001
